# Supplementary material for: MiR-199a-3p Induces Mesenchymal to Epithelial Transition of Keratinocytes by Targeting RAP2B
Source: Int J Mol Sci. 2022 Dec 6;23(23):15401. doi: 10.3390/ijms232315401 (PMC9741271; doi:10.3390/ijms232315401)
Supplement: Supplementary file 1 [file ijms-23-15401-s001.zip]

Archive with 1 entries (1 files):
- ijms-1895329-supplementary.pdf
